# Supplementary material for: Neural Substrates Related to Motor Memory with Multiple Timescales in Sensorimotor Adaptation
Source: PLoS Biol. 2015 Dec 8;13(12):e1002312. doi: 10.1371/journal.pbio.1002312 (PMC4672877; doi:10.1371/journal.pbio.1002312)
Supplement: S1 Data — To open this file, Matlab (Mathworks) is needed. (ZIP) [file pbio.1002312.s001.zip]

Archive with 2 entries (2 files):
- figure2_data.mat
- figure2.m
