# Supplementary material for: Neural Substrates Related to Motor Memory with Multiple Timescales in Sensorimotor Adaptation
Source: PLoS Biol. 2015 Dec 8;13(12):e1002312. doi: 10.1371/journal.pbio.1002312 (PMC4672877; doi:10.1371/journal.pbio.1002312)
Supplement: S1 Data — To open this file, Matlab (Mathworks) is needed. (ZIP) [file pbio.1002312.s001.zip › figure2.m]

load figure2_data.mat
figure
subplot(211);
     
i = 1:9:99*3 ;
 
p = [40 ] ; 
m = -p ;
z = [0 ] ;

c1 = [z p m p m z m p m p z ] ;
c2 = [z m p m p z p m p m z ] ;
c3 = [z p m p m z m p m p z ] ;
c =  [ c1 c2 c3] ;

ib = i(find(c ==  40)) ;
ir = i(find(c == -40)) ;

hold on
for i=1:size(ib,2)
  fc1 = rectangle('Position',[ib(i),-51.9,9,104]) ;
  set(fc1,'FaceColor',[0.9,0.9,1]) ;
  set(fc1,'EdgeColor',[1,1,1]) ;
  fc2 = rectangle('Position',[ir(i),-51.9,9,104]) ;
  set(fc2,'FaceColor',[1,0.9,0.9]) ;
  set(fc2,'EdgeColor',[1,1,1]) ;
end

h4 = plot(-y,'k') ;
set(h4,'LineWidth',[2]) ;

% h1 = shadedErrorBar(t0, Control,errBar(t0),'ko')
h1 = errorbar(t0, Control,errBar(t0),'ko')
set(h1,'MarkerSize',[7],'MarkerFaceColor','w');

% h2 = shadedErrorBar(t1, -t1,errBar(t1),'bo')
h2 = errorbar(t1, -Task1,errBar(t1),'bo')
set(h2,'MarkerSize',[7],'MarkerFaceColor','w') ;

% h3 = shadedErrorBar(t2, -t2,errBar(t2),'ro')
h3 = errorbar(t2, -Task2,errBar(t2),'ro')
set(h3,'MarkerSize',[7],'MarkerFaceColor','w') ;
plot([0:300],40*ones(1,301),'k--','Linewidth',2);
hold on; 
plot([0:300],-40*ones(1,301),'k--','Linewidth',2);
set(gca,'Fontsize',12,'Xtick',[0:50:300],'Xlim',[0 300],'Ylim',[-52 52],'Ytick',[-40 0 40]);
ylabel('Adaptation (deg)','Fontsize',16);

subplot(212);
hold on
for i=1:size(ib,2)
  fc1 = rectangle('Position',[ib(i),0,9,3]) ;
  set(fc1,'FaceColor',[0.9,0.9,1]) ;
  set(fc1,'EdgeColor',[1,1,1]) ;
  fc2 = rectangle('Position',[ir(i),0,9,3]) ;
  set(fc2,'FaceColor',[1,0.9,0.9]) ;
  set(fc2,'EdgeColor',[1,1,1]) ;
end
scale = y(288)/sum(x1(:,288));
load CM;
hold on
for i=1:size(x1,1)
  h5 = plot(scale*x1(i,:)) ;
  set(h5,'LineWidth',[2]) ;
  set(h5,'Color',[CM(2*i,:)]) ;
end
set(gca,'Fontsize',12,'Xtick',[0:50:300],'Xlim',[0 300],'Ylim',[0 3],'Ytick',[0:1:3]);
xlabel('Trial','Fontsize',16);
ylabel('Model output (deg)','Fontsize',16);
set(gcf,'Position',[1 1 800 700]);

  
