# Supplementary material for: Neural Substrates Related to Motor Memory with Multiple Timescales in Sensorimotor Adaptation
Source: PLoS Biol. 2015 Dec 8;13(12):e1002312. doi: 10.1371/journal.pbio.1002312 (PMC4672877; doi:10.1371/journal.pbio.1002312)
Supplement: S2 Data — (ZIP) [file pbio.1002312.s002.zip]

Archive with 185 entries (122 files):
- README.txt
- __MACOSX/
- __MACOSX/._README.txt
- Task01/
- Task01/k01/
- Task01/k01/spmT_0001.hdr
- Task01/k01/spmT_0001.img
- Task01/k02/
- Task01/k02/spmT_0001.hdr
- Task01/k02/spmT_0001.img
- Task01/k03/
- Task01/k03/spmT_0001.hdr
- Task01/k03/spmT_0001.img
- Task01/k04/
- Task01/k04/spmT_0001.hdr
- Task01/k04/spmT_0001.img
- Task01/k05/
- Task01/k05/spmT_0001.hdr
- Task01/k05/spmT_0001.img
- Task01/k06/
- Task01/k06/spmT_0001.hdr
- Task01/k06/spmT_0001.img
- Task01/k07/
- Task01/k07/spmT_0001.hdr
- Task01/k07/spmT_0001.img
- Task01/k08/
- Task01/k08/spmT_0001.hdr
- Task01/k08/spmT_0001.img
- Task01/k09/
- Task01/k09/spmT_0001.hdr
- Task01/k09/spmT_0001.img
- Task01/k10/
- Task01/k10/spmT_0001.hdr
- Task01/k10/spmT_0001.img
- Task01/k11/
- Task01/k11/spmT_0001.hdr
- Task01/k11/spmT_0001.img
- Task01/k12/
- Task01/k12/spmT_0001.hdr
- Task01/k12/spmT_0001.img
- Task01/k13/
- Task01/k13/spmT_0001.hdr
- Task01/k13/spmT_0001.img
- Task01/k14/
- Task01/k14/spmT_0001.hdr
- Task01/k14/spmT_0001.img
- Task01/k15/
- Task01/k15/spmT_0001.hdr
- Task01/k15/spmT_0001.img
- Task01/k16/
- Task01/k16/spmT_0001.hdr
- Task01/k16/spmT_0001.img
- Task01/k17/
- Task01/k17/spmT_0001.hdr
- Task01/k17/spmT_0001.img
- Task01/k18/
- Task01/k18/spmT_0001.hdr
- Task01/k18/spmT_0001.img
- Task01/k19/
- Task01/k19/spmT_0001.hdr
- Task01/k19/spmT_0001.img
- Task01/k20/
- Task01/k20/spmT_0001.hdr
- Task01/k20/spmT_0001.img
- Task01/k21/
- Task01/k21/spmT_0001.hdr
- Task01/k21/spmT_0001.img
- Task01/k22/
- Task01/k22/spmT_0001.hdr
- Task01/k22/spmT_0001.img
- Task01/k23/
- Task01/k23/spmT_0001.hdr
- Task01/k23/spmT_0001.img
- Task01/k24/
- Task01/k24/spmT_0001.hdr
- Task01/k24/spmT_0001.img
- Task01/k25/
- Task01/k25/spmT_0001.hdr
- Task01/k25/spmT_0001.img
- Task01/k26/
- Task01/k26/spmT_0001.hdr
- Task01/k26/spmT_0001.img
- Task01/k27/
- Task01/k27/spmT_0001.hdr
- Task01/k27/spmT_0001.img
- Task01/k28/
- Task01/k28/spmT_0001.hdr
- Task01/k28/spmT_0001.img
- Task01/k29/
- Task01/k29/spmT_0001.hdr
- Task01/k29/spmT_0001.img
- Task01/k30/
- Task01/k30/spmT_0001.hdr
- Task01/k30/spmT_0001.img
- Task02/
- Task02/k01/
- Task02/k01/spmT_0001.hdr
- Task02/k01/spmT_0001.img
- Task02/k02/
- Task02/k02/spmT_0001.hdr
- Task02/k02/spmT_0001.img
- Task02/k03/
- Task02/k03/spmT_0001.hdr
- Task02/k03/spmT_0001.img
- Task02/k04/
- Task02/k04/spmT_0001.hdr
- Task02/k04/spmT_0001.img
- Task02/k05/
- Task02/k05/spmT_0001.hdr
- Task02/k05/spmT_0001.img
- Task02/k06/
- Task02/k06/spmT_0001.hdr
- Task02/k06/spmT_0001.img
- Task02/k07/
- Task02/k07/spmT_0001.hdr
- Task02/k07/spmT_0001.img
- Task02/k08/
- Task02/k08/spmT_0001.hdr
- Task02/k08/spmT_0001.img
- Task02/k09/
- Task02/k09/spmT_0001.hdr
- Task02/k09/spmT_0001.img
- Task02/k10/
- Task02/k10/spmT_0001.hdr
- Task02/k10/spmT_0001.img
- Task02/k11/
- Task02/k11/spmT_0001.hdr
- Task02/k11/spmT_0001.img
- Task02/k12/
- Task02/k12/spmT_0001.hdr
- Task02/k12/spmT_0001.img
- Task02/k13/
- Task02/k13/spmT_0001.hdr
- Task02/k13/spmT_0001.img
- Task02/k14/
- Task02/k14/spmT_0001.hdr
- Task02/k14/spmT_0001.img
- Task02/k15/
- Task02/k15/spmT_0001.hdr
- Task02/k15/spmT_0001.img
- Task02/k16/
- Task02/k16/spmT_0001.hdr
- Task02/k16/spmT_0001.img
- Task02/k17/
- Task02/k17/spmT_0001.hdr
- Task02/k17/spmT_0001.img
- Task02/k18/
- Task02/k18/spmT_0001.hdr
- Task02/k18/spmT_0001.img
- Task02/k19/
- Task02/k19/spmT_0001.hdr
- Task02/k19/spmT_0001.img
- Task02/k20/
- Task02/k20/spmT_0001.hdr
- Task02/k20/spmT_0001.img
- Task02/k21/
- Task02/k21/spmT_0001.hdr
- Task02/k21/spmT_0001.img
- Task02/k22/
- Task02/k22/spmT_0001.hdr
- Task02/k22/spmT_0001.img
- Task02/k23/
- Task02/k23/spmT_0001.hdr
- Task02/k23/spmT_0001.img
- Task02/k24/
- Task02/k24/spmT_0001.hdr
- Task02/k24/spmT_0001.img
- Task02/k25/
- Task02/k25/spmT_0001.hdr
- Task02/k25/spmT_0001.img
- Task02/k26/
- Task02/k26/spmT_0001.hdr
- Task02/k26/spmT_0001.img
- Task02/k27/
- Task02/k27/spmT_0001.hdr
- Task02/k27/spmT_0001.img
- Task02/k28/
- Task02/k28/spmT_0001.hdr
- Task02/k28/spmT_0001.img
- Task02/k29/
- Task02/k29/spmT_0001.hdr
- Task02/k29/spmT_0001.img
- Task02/k30/
- Task02/k30/spmT_0001.hdr
- Task02/k30/spmT_0001.img
