# Supplementary material for: Neural Substrates Related to Motor Memory with Multiple Timescales in Sensorimotor Adaptation
Source: PLoS Biol. 2015 Dec 8;13(12):e1002312. doi: 10.1371/journal.pbio.1002312 (PMC4672877; doi:10.1371/journal.pbio.1002312)
Supplement: S2 Data — (ZIP) [file pbio.1002312.s002.zip › README.txt]

The folders named “Task01” and “Task02” contains T-map images for k = 1 ... 30 for Tasks 1 and 2, respectively, in individual subfolders (“k01” ... “k30”). 
