# Supplementary material for: Neural Substrates Related to Motor Memory with Multiple Timescales in Sensorimotor Adaptation
Source: PLoS Biol. 2015 Dec 8;13(12):e1002312. doi: 10.1371/journal.pbio.1002312 (PMC4672877; doi:10.1371/journal.pbio.1002312)
Supplement: S3 Data — To open this file, Matlab (Mathworks, Inc.) is needed. (ZIP) [file pbio.1002312.s003.zip]

Archive with 7 entries (6 files):
- README.txt
- __MACOSX/
- __MACOSX/._README.txt
- spmT_x01.mat
- __MACOSX/._spmT_x01.mat
- spmT_x02.mat
- __MACOSX/._spmT_x02.mat
