# Supplementary material for: Neural Substrates Related to Motor Memory with Multiple Timescales in Sensorimotor Adaptation
Source: PLoS Biol. 2015 Dec 8;13(12):e1002312. doi: 10.1371/journal.pbio.1002312 (PMC4672877; doi:10.1371/journal.pbio.1002312)
Supplement: S3 Data — To open this file, Matlab (Mathworks, Inc.) is needed. (ZIP) [file pbio.1002312.s003.zip › README.txt]

The datasets “spmT_x01.mat” and “spmT_x02.mat” contain T-values for Tasks 1 and 2, respectively. 

The matrix “TVAL” in each dataset represents the T-value at individual voxel. 
Their columns correspond to 30 states (k = 1 ... 30) while the rows correspond to voxles. 

The matrix “XYZ” indicates the voxel’s location in the MNI coordinates. Their three columns correspond to x, y and z coordinates, respectively, while the rows correspond to voxles.
