# Supplementary material for: Neural Substrates Related to Motor Memory with Multiple Timescales in Sensorimotor Adaptation
Source: PLoS Biol. 2015 Dec 8;13(12):e1002312. doi: 10.1371/journal.pbio.1002312 (PMC4672877; doi:10.1371/journal.pbio.1002312)
Supplement: S4 Data — (XLSX) [file pbio.1002312.s004.xlsx]

## Sheet: Fig4
A				B
#1	#2	#3	#4	#1	#2	#3	#4
0.0678	0.5932	0.2956	0.4103	0.1471	0.6211	0.189	0.3685
0.0066	0.5063	0.1304	0.0984	0.0666	0.5099	0.0808	0.0768
-0.0471	0.4121	-0.0167	-0.1618	-0.0047	0.4019	-0.0102	-0.1328
-0.0841	0.325	-0.1163	-0.2877	-0.064	0.3125	-0.0845	-0.241
-0.1092	0.2445	-0.1763	-0.2943	-0.1156	0.2335	-0.1456	-0.2811
-0.131	0.168	-0.2204	-0.2469	-0.1613	0.158	-0.1945	-0.2808
-0.1497	0.1051	-0.2515	-0.1832	-0.1948	0.0983	-0.2239	-0.2416
-0.1648	0.0599	-0.2702	-0.1169	-0.2168	0.0579	-0.2371	-0.1815
-0.1762	0.0301	-0.2763	-0.0447	-0.23	0.0329	-0.2395	-0.1029
-0.1825	0.0161	-0.2677	0.0377	-0.2345	0.022	-0.2332	-0.0054
-0.1841	0.0126	-0.2446	0.1242	-0.2311	0.0194	-0.2175	0.1034
-0.1829	0.0125	-0.212	0.2034	-0.2226	0.0189	-0.1927	0.2039
-0.183	0.0088	-0.1788	0.264	-0.2156	0.0148	-0.1624	0.278
-0.1884	-0.0012	-0.1459	0.3009	-0.2147	0.0065	-0.1256	0.3189
-0.1997	-0.0146	-0.105	0.3065	-0.2184	-0.0022	-0.0753	0.3198
-0.2126	-0.0259	-0.0502	0.2702	-0.2204	-0.0067	-0.009	0.2735
-0.2207	-0.032	0.0114	0.1937	-0.2156	-0.0066	0.0608	0.1911
-0.2221	-0.0334	0.0666	0.1058	-0.2055	-0.0046	0.1181	0.1056
-0.2196	-0.0323	0.1076	0.0345	-0.1944	-0.0027	0.1573	0.0388
-0.216	-0.0308	0.1349	-0.0146	-0.1855	-0.0017	0.1819	-0.0075
-0.2128	-0.0293	0.1526	-0.0465	-0.1788	-0.0013	0.1969	-0.0379
-0.2103	-0.0281	0.1642	-0.0669	-0.1741	-0.001	0.2063	-0.0577
-0.2084	-0.0272	0.1719	-0.0801	-0.1708	-0.0008	0.2123	-0.0707
-0.2071	-0.0266	0.1765	-0.0884	-0.1688	-0.0009	0.2159	-0.0791
-0.2063	-0.0262	0.1798	-0.094	-0.1673	-0.0009	0.2184	-0.0847
-0.2057	-0.026	0.1817	-0.0976	-0.1664	-0.0009	0.2198	-0.0883
-0.2053	-0.0257	0.1832	-0.1	-0.1657	-0.0009	0.2209	-0.0907
-0.205	-0.0258	0.1838	-0.1015	-0.1654	-0.001	0.2214	-0.0923
-0.2048	-0.0255	0.1847	-0.1025	-0.165	-0.0009	0.222	-0.0933
-0.2048	-0.0256	0.185	-0.1034	-0.1649	-0.001	0.2223	-0.0942
