# Supplementary material for: Neural Substrates Related to Motor Memory with Multiple Timescales in Sensorimotor Adaptation
Source: PLoS Biol. 2015 Dec 8;13(12):e1002312. doi: 10.1371/journal.pbio.1002312 (PMC4672877; doi:10.1371/journal.pbio.1002312)
Supplement: S5 Data — (ZIP) [file pbio.1002312.s005.zip]

Archive with 17 entries (16 files):
- eigenimage_task1_01.nii
- __MACOSX/
- __MACOSX/._eigenimage_task1_01.nii
- eigenimage_task1_02.nii
- __MACOSX/._eigenimage_task1_02.nii
- eigenimage_task1_03.nii
- __MACOSX/._eigenimage_task1_03.nii
- eigenimage_task1_04.nii
- __MACOSX/._eigenimage_task1_04.nii
- eigenimage_task2_01.nii
- __MACOSX/._eigenimage_task2_01.nii
- eigenimage_task2_02.nii
- __MACOSX/._eigenimage_task2_02.nii
- eigenimage_task2_03.nii
- __MACOSX/._eigenimage_task2_03.nii
- eigenimage_task2_04.nii
- __MACOSX/._eigenimage_task2_04.nii
