# Supplementary material for: Neural Substrates Related to Motor Memory with Multiple Timescales in Sensorimotor Adaptation
Source: PLoS Biol. 2015 Dec 8;13(12):e1002312. doi: 10.1371/journal.pbio.1002312 (PMC4672877; doi:10.1371/journal.pbio.1002312)
Supplement: S6 Data — (XLSX) [file pbio.1002312.s006.xlsx]

## Sheet: Fig5
B
Parietal ROI			Cerebellar ROI
Session 1	Session 2	Session 3	Session 1	Session 2	Session 3
62.0111	60.5778	72.4139	62.1722	65.7222	72.8972
66.8583	62.9167	59.0389	63.3	58.3083	69.4611
61.8111	55.6944	56.6694	61.1306	61.5889	71.5417
59.2861	56.0917	56.2417	58.4972	67.3222	81.5694
62.8861	58.9306	63.8972	64.0861	66.1639	73.9611
62.7056	78.8556	65.475	63.7972	69.1639	67.1194
64.3778	77.5361	57.6389	65.2639	79.2306	72.3694
62.1722	53.8722	62.2111	67.7222	64.4833	72.4194
56.5917	52.775	64.7444	59.0639	65.4861	68.7139
61.0944	63.2417	70.675	71.4028	72.1722	69.7639
50.8389	53.9944	60.2528	64.0556	65.4917	68.5944
61.3861	64.4694	50.4028	61.7167	78.2194	70.85
53.7139	65.2611	64.025	59.3833	69.9139	67.3944
66.7	64.2944	64.4194	64.7139	70.0389	58.2917
58.3944	57.9722	67.7556	59.9028	58.0028	61.5361
55.6111	60.8194	54.8472	56.4833	63.0778	71.5
67.2083	65.1194	63.0583	65.35	76.2694	75.0361
53.425	61.6861	57.1806	55.5972	60.0444	67.2389
59.8583	60.0417	68.2111	60.9167	63.075	69.5028
68.5111	61.9889	64.7417	68.8194	61.15	69.0667
56.8472	59.4222	67.1361	72.1778	74.4833	71.0417
